# Supplementary material for: TLR4 maintains Treg-mediated protection against adverse outcomes in a model of hepatic surgical stress
Source: J Clin Invest. 2026 Mar 2;136(5):e194607. doi: 10.1172/JCI194607 (PMC12948431; doi:10.1172/JCI194607)
Supplement: Supporting data values [file jci-136-194607-s185.xls]

## Sheet: Fig. 1A
SHAM	I/R
4767	2214
4515	1186
4488	1592
3947	2262
4843	2330
5819	2166

## Sheet: Fig. 1B
Non	< 5min	> 5min
5	2	1
6	1	0
8	3	0
7	2	2
7	3	1
9

## Sheet: Fig. 1C
Non	< 5min	> 5min
1	0.529924	0.190452
1.38472	0.537284	0.158781
0.931682	0.361618	0.202659

## Sheet: Fig. 1D
Treg number	ALT
0	1741
1	1521
0	1910
1	1321
2	1152
3	768
2	934
3	641
2	825
1	1441
5	412
6	368
8	133
7	121
7	87
9	73

## Sheet: Fig. 1F
SHAM	SHAM	I/R	I/R
PBS	DT	PBS	DT
75	25	1970	5650
43	123	2530	4320
69	79	2100	3220
22	166	3930	4060
101	46	1909	5540
43	12	3111	3960

## Sheet: Fig. 1G
SHAM	SHAM	I/R	I/R
PBS	DT	PBS	DT
0	0	33.15	45.21
0	0	22	52.16
0	0	18.32	69.12
0	0	29	31.65
0	0	39	48.14

## Sheet: Fig.1 H
SHAM	SHAM	I/R	I/R
PBS	DT	PBS	DT
	IL-1β
0.843479	0.52	1.59	2.12
0.781313	1.00976	1.63975	2.45201
0.652885	1.33444	1.31747	2.50213
1.08533	0.744924	1.23396	1.5316
0.48	0.566288	1.81922	2.61007
	TNF-α
1.0001	1.30287	1.8073	3.541
0.720124	0.750527	1.63405	3.43404
0.873262	0.76687	1.70575	3.87611
0.989313	1.27805	1.67702	3.10144
0.99	0.98	1.29	2.19
	IL-10
0.5	1.14221	1.2	0.77
0.617459	0.630186	1.49487	0.325465
0.739645	0.623503	1.65441	1.26976
0.799532	0.473173	1.68379	0.641308
0.377623	0.97	1.76158	1.14722

## Sheet: Fig. 1I
SHAM	SHAM	I/R	I/R
PBS	DT	PBS	DT
	IL-1β
44	45	385	441
34	57	449	465
57	45	398	551
69	66	288	477
71	65	376	498
	TNF-α
199	336	1001	1500
234	368	1665	1897
331	398	1445	1779
289	288	799	1879
441	465	889	2114
	IL-10
17	14	54	33
19	13	59	31
14	12	59	28
12	12	66	39
12	15	47	42

## Sheet: Fig. 1K
SHAM	SHAM	I/R	I/R
Control	CD25 Ab	Control	CD25 Ab
75	25	2890	7656
43	79	3332	2243
69	123	4123	6651
22	166	1678	5678
101	12	1345	5621
43	46	2122	8122

## Sheet: Fig. 1L
SHAM	SHAM	I/R	I/R
Control	CD25 Ab	Control	CD25 Ab
0	0	32.38	55.87
0	0	29.59	61.46
0	0	31.59	52.59
0	0	24.28	62.17
0	0	17.7	58.9

[truncated: 44 more sheets: Fig. 1M, Fig. 1N, Fig. 2C, Fig. 2H, Fig. 3A, Fig. 3B, Fig. 3C, Fig. 3D, Fig. 3E, Fig. 3F, Fig. 4B, Fig. 4C, Fig. 4D, Fig. 4E, Fig. 4G, Fig. 4H, Fig. 4I, Fig. 4J, Fig. 5B, Fig. 5C …]
